# Supplementary material for: Genetic association of circulating C-reactive protein levels with idiopathic pulmonary fibrosis: a two-sample Mendelian randomization study
Source: Respir Res. 2023 Jan 9;24:7. doi: 10.1186/s12931-022-02309-x (PMC9830761; doi:10.1186/s12931-022-02309-x)
Supplement: Supplementary file 2 — Additional file 2. The 56 SNPs in IPF GWAS. [file 12931_2022_2309_MOESM2_ESM.xls]

## Sheet: MR2
Additional file 2. The 56 SNPs in IPF GWAS
SNP	chr	pos	beta.outcome	se.outcome	samplesize.outcome	pval.outcome	eaf.outcome	effect_allele.outcome	other_allele.outcome	outcome	id.outcome	originalname.outcome	outcome.deprecated	mr_keep.outcome	data_source.outcome
rs10240168	7	22819334	0.0649	0.0523	NA	0.2144	0.2576	G	C	Idiopathic pulmonary fibrosis || id:finn-b-IPF	finn-b-IPF	Idiopathic pulmonary fibrosis	Idiopathic pulmonary fibrosis || ||	TRUE	igd
rs10512597	17	72699833	0.0545	0.054	NA	0.3133	0.7699	C	T	Idiopathic pulmonary fibrosis || id:finn-b-IPF	finn-b-IPF	Idiopathic pulmonary fibrosis	Idiopathic pulmonary fibrosis || ||	TRUE	igd
rs1051338	10	91007360	-0.0422	0.0478	NA	0.377	0.3528	G	T	Idiopathic pulmonary fibrosis || id:finn-b-IPF	finn-b-IPF	Idiopathic pulmonary fibrosis	Idiopathic pulmonary fibrosis || ||	TRUE	igd
rs10521222	16	51158710	0.0254	0.1487	NA	0.8645	0.0258	T	C	Idiopathic pulmonary fibrosis || id:finn-b-IPF	finn-b-IPF	Idiopathic pulmonary fibrosis	Idiopathic pulmonary fibrosis || ||	TRUE	igd
rs10778215	12	103537266	-0.0359	0.0475	NA	0.4496	0.6278	A	T	Idiopathic pulmonary fibrosis || id:finn-b-IPF	finn-b-IPF	Idiopathic pulmonary fibrosis	Idiopathic pulmonary fibrosis || ||	TRUE	igd
rs10832027	11	13357183	-0.0109	0.0457	NA	0.8123	0.5381	A	G	Idiopathic pulmonary fibrosis || id:finn-b-IPF	finn-b-IPF	Idiopathic pulmonary fibrosis	Idiopathic pulmonary fibrosis || ||	TRUE	igd
rs10925027	1	247612562	0.0435	0.0469	NA	0.3536	0.6115	C	T	Idiopathic pulmonary fibrosis || id:finn-b-IPF	finn-b-IPF	Idiopathic pulmonary fibrosis	Idiopathic pulmonary fibrosis || ||	TRUE	igd
rs11108056	12	95855385	-0.0037	0.046	NA	0.9358	0.4288	G	C	Idiopathic pulmonary fibrosis || id:finn-b-IPF	finn-b-IPF	Idiopathic pulmonary fibrosis	Idiopathic pulmonary fibrosis || ||	TRUE	igd
rs12202641	6	116314634	-0.0563	0.0467	NA	0.2284	0.3949	T	C	Idiopathic pulmonary fibrosis || id:finn-b-IPF	finn-b-IPF	Idiopathic pulmonary fibrosis	Idiopathic pulmonary fibrosis || ||	TRUE	igd
rs12587622	14	73365174	-0.0141	0.0454	NA	0.7558	0.5048	A	G	Idiopathic pulmonary fibrosis || id:finn-b-IPF	finn-b-IPF	Idiopathic pulmonary fibrosis	Idiopathic pulmonary fibrosis || ||	TRUE	igd
rs1260326	2	27730940	0.0048	0.048	NA	0.9198	0.6497	C	T	Idiopathic pulmonary fibrosis || id:finn-b-IPF	finn-b-IPF	Idiopathic pulmonary fibrosis	Idiopathic pulmonary fibrosis || ||	TRUE	igd
rs12960928	18	57897803	-0.0583	0.0579	NA	0.3137	0.1948	C	T	Idiopathic pulmonary fibrosis || id:finn-b-IPF	finn-b-IPF	Idiopathic pulmonary fibrosis	Idiopathic pulmonary fibrosis || ||	TRUE	igd
rs12995480	2	629881	0.0295	0.0623	NA	0.6356	0.8372	C	T	Idiopathic pulmonary fibrosis || id:finn-b-IPF	finn-b-IPF	Idiopathic pulmonary fibrosis	Idiopathic pulmonary fibrosis || ||	TRUE	igd
rs13233571	7	72971231	0.0806	0.0685	NA	0.2389	0.1267	T	C	Idiopathic pulmonary fibrosis || id:finn-b-IPF	finn-b-IPF	Idiopathic pulmonary fibrosis	Idiopathic pulmonary fibrosis || ||	TRUE	igd
rs13409371	2	113838145	0.026	0.05	NA	0.6034	0.2966	A	G	Idiopathic pulmonary fibrosis || id:finn-b-IPF	finn-b-IPF	Idiopathic pulmonary fibrosis	Idiopathic pulmonary fibrosis || ||	TRUE	igd
rs1441169	2	214033530	0.0084	0.0463	NA	0.8552	0.5872	G	A	Idiopathic pulmonary fibrosis || id:finn-b-IPF	finn-b-IPF	Idiopathic pulmonary fibrosis	Idiopathic pulmonary fibrosis || ||	TRUE	igd
rs1490384	6	126851160	0.0255	0.0455	NA	0.5751	0.4766	T	C	Idiopathic pulmonary fibrosis || id:finn-b-IPF	finn-b-IPF	Idiopathic pulmonary fibrosis	Idiopathic pulmonary fibrosis || ||	TRUE	igd
rs1509394	2	28647084	0.0685	0.0459	NA	0.1356	0.5388	T	C	Idiopathic pulmonary fibrosis || id:finn-b-IPF	finn-b-IPF	Idiopathic pulmonary fibrosis	Idiopathic pulmonary fibrosis || ||	TRUE	igd
rs1558902	16	53803574	0.0431	0.046	NA	0.3497	0.4193	A	T	Idiopathic pulmonary fibrosis || id:finn-b-IPF	finn-b-IPF	Idiopathic pulmonary fibrosis	Idiopathic pulmonary fibrosis || ||	TRUE	igd
rs1582763	11	60021948	0.0586	0.0513	NA	0.2536	0.2801	A	G	Idiopathic pulmonary fibrosis || id:finn-b-IPF	finn-b-IPF	Idiopathic pulmonary fibrosis	Idiopathic pulmonary fibrosis || ||	TRUE	igd
rs17658229	5	172191052	-0.0116	0.1057	NA	0.9123	0.04877	C	T	Idiopathic pulmonary fibrosis || id:finn-b-IPF	finn-b-IPF	Idiopathic pulmonary fibrosis	Idiopathic pulmonary fibrosis || ||	TRUE	igd
rs178810	17	16097430	0.037	0.0466	NA	0.4266	0.6068	T	C	Idiopathic pulmonary fibrosis || id:finn-b-IPF	finn-b-IPF	Idiopathic pulmonary fibrosis	Idiopathic pulmonary fibrosis || ||	TRUE	igd
rs1800961	20	43042364	-0.1935	0.1106	NA	0.0801198	0.04543	T	C	Idiopathic pulmonary fibrosis || id:finn-b-IPF	finn-b-IPF	Idiopathic pulmonary fibrosis	Idiopathic pulmonary fibrosis || ||	TRUE	igd
rs1805096	1	66102257	0.052	0.0456	NA	0.2542	0.4693	A	G	Idiopathic pulmonary fibrosis || id:finn-b-IPF	finn-b-IPF	Idiopathic pulmonary fibrosis	Idiopathic pulmonary fibrosis || ||	TRUE	igd
rs1880241	7	22759469	0.0476	0.0467	NA	0.3086	0.3879	G	A	Idiopathic pulmonary fibrosis || id:finn-b-IPF	finn-b-IPF	Idiopathic pulmonary fibrosis	Idiopathic pulmonary fibrosis || ||	TRUE	igd
rs2064009	8	117007850	0.0498	0.0456	NA	0.275	0.5267	T	C	Idiopathic pulmonary fibrosis || id:finn-b-IPF	finn-b-IPF	Idiopathic pulmonary fibrosis	Idiopathic pulmonary fibrosis || ||	TRUE	igd
rs2239222	14	73011885	0.0077	0.0474	NA	0.8703	0.3752	G	A	Idiopathic pulmonary fibrosis || id:finn-b-IPF	finn-b-IPF	Idiopathic pulmonary fibrosis	Idiopathic pulmonary fibrosis || ||	TRUE	igd
rs2293476	1	40036847	0.004	0.0551	NA	0.9428	0.2143	C	G	Idiopathic pulmonary fibrosis || id:finn-b-IPF	finn-b-IPF	Idiopathic pulmonary fibrosis	Idiopathic pulmonary fibrosis || ||	TRUE	igd
rs2315008	20	62343956	-0.068	0.0518	NA	0.1897	0.7388	G	T	Idiopathic pulmonary fibrosis || id:finn-b-IPF	finn-b-IPF	Idiopathic pulmonary fibrosis	Idiopathic pulmonary fibrosis || ||	TRUE	igd
rs2352975	3	49891885	-0.0552	0.0528	NA	0.2958	0.2537	C	T	Idiopathic pulmonary fibrosis || id:finn-b-IPF	finn-b-IPF	Idiopathic pulmonary fibrosis	Idiopathic pulmonary fibrosis || ||	TRUE	igd
rs2710804	7	36084529	0.0178	0.0477	NA	0.7082	0.3543	C	T	Idiopathic pulmonary fibrosis || id:finn-b-IPF	finn-b-IPF	Idiopathic pulmonary fibrosis	Idiopathic pulmonary fibrosis || ||	TRUE	igd
rs2794520	1	159678816	-0.0712	0.0474	NA	0.1329	0.3665	T	C	Idiopathic pulmonary fibrosis || id:finn-b-IPF	finn-b-IPF	Idiopathic pulmonary fibrosis	Idiopathic pulmonary fibrosis || ||	TRUE	igd
rs2836878	21	40465534	0.0111	0.0535	NA	0.8362	0.2476	A	G	Idiopathic pulmonary fibrosis || id:finn-b-IPF	finn-b-IPF	Idiopathic pulmonary fibrosis	Idiopathic pulmonary fibrosis || ||	TRUE	igd
rs2852151	18	12841176	0.0034	0.046	NA	0.9413	0.439	A	G	Idiopathic pulmonary fibrosis || id:finn-b-IPF	finn-b-IPF	Idiopathic pulmonary fibrosis	Idiopathic pulmonary fibrosis || ||	TRUE	igd
rs2891677	8	126344208	0.06	0.0456	NA	0.188	0.5378	T	C	Idiopathic pulmonary fibrosis || id:finn-b-IPF	finn-b-IPF	Idiopathic pulmonary fibrosis	Idiopathic pulmonary fibrosis || ||	TRUE	igd
rs3122633	1	159377458	0.0637	0.0484	NA	0.188	0.336	C	T	Idiopathic pulmonary fibrosis || id:finn-b-IPF	finn-b-IPF	Idiopathic pulmonary fibrosis	Idiopathic pulmonary fibrosis || ||	TRUE	igd
rs3134899	6	31473286	0.0738	0.0534	NA	0.1671	0.6864	T	C	Idiopathic pulmonary fibrosis || id:finn-b-IPF	finn-b-IPF	Idiopathic pulmonary fibrosis	Idiopathic pulmonary fibrosis || ||	TRUE	igd
rs340005	15	60878030	-0.0175	0.0509	NA	0.7317	0.721	A	G	Idiopathic pulmonary fibrosis || id:finn-b-IPF	finn-b-IPF	Idiopathic pulmonary fibrosis	Idiopathic pulmonary fibrosis || ||	TRUE	igd
rs387976	19	45379060	0.032	0.0501	NA	0.5232	0.2896	C	A	Idiopathic pulmonary fibrosis || id:finn-b-IPF	finn-b-IPF	Idiopathic pulmonary fibrosis	Idiopathic pulmonary fibrosis || ||	TRUE	igd
rs4092465	18	55080437	0.0905	0.0473	NA	0.0558805	0.6232	G	A	Idiopathic pulmonary fibrosis || id:finn-b-IPF	finn-b-IPF	Idiopathic pulmonary fibrosis	Idiopathic pulmonary fibrosis || ||	TRUE	igd
rs4129267	1	154426264	-0.1149	0.0499	NA	0.0211802	0.2976	T	C	Idiopathic pulmonary fibrosis || id:finn-b-IPF	finn-b-IPF	Idiopathic pulmonary fibrosis	Idiopathic pulmonary fibrosis || ||	TRUE	igd
rs4246598	2	88438050	-0.046	0.047	NA	0.3276	0.6233	A	C	Idiopathic pulmonary fibrosis || id:finn-b-IPF	finn-b-IPF	Idiopathic pulmonary fibrosis	Idiopathic pulmonary fibrosis || ||	TRUE	igd
rs4420638	19	45422946	-0.1672	0.0521	NA	0.00131899	0.272	G	A	Idiopathic pulmonary fibrosis || id:finn-b-IPF	finn-b-IPF	Idiopathic pulmonary fibrosis	Idiopathic pulmonary fibrosis || ||	TRUE	igd
rs4655802	1	65888231	0.0673	0.047	NA	0.1522	0.5926	A	G	Idiopathic pulmonary fibrosis || id:finn-b-IPF	finn-b-IPF	Idiopathic pulmonary fibrosis	Idiopathic pulmonary fibrosis || ||	TRUE	igd
rs4656849	1	159723521	-0.0038	0.0494	NA	0.9388	0.688	G	A	Idiopathic pulmonary fibrosis || id:finn-b-IPF	finn-b-IPF	Idiopathic pulmonary fibrosis	Idiopathic pulmonary fibrosis || ||	TRUE	igd
rs469772	1	91530305	-0.0271	0.0556	NA	0.6264	0.2129	T	C	Idiopathic pulmonary fibrosis || id:finn-b-IPF	finn-b-IPF	Idiopathic pulmonary fibrosis	Idiopathic pulmonary fibrosis || ||	TRUE	igd
rs4767920	12	121065277	-0.0337	0.0632	NA	0.5935	0.847	A	G	Idiopathic pulmonary fibrosis || id:finn-b-IPF	finn-b-IPF	Idiopathic pulmonary fibrosis	Idiopathic pulmonary fibrosis || ||	TRUE	igd
rs4841132	8	9183596	-0.0508	0.068	NA	0.4552	0.857	G	A	Idiopathic pulmonary fibrosis || id:finn-b-IPF	finn-b-IPF	Idiopathic pulmonary fibrosis	Idiopathic pulmonary fibrosis || ||	TRUE	igd
rs6001193	22	39074737	-0.0374	0.0475	NA	0.4312	0.3578	G	A	Idiopathic pulmonary fibrosis || id:finn-b-IPF	finn-b-IPF	Idiopathic pulmonary fibrosis	Idiopathic pulmonary fibrosis || ||	TRUE	igd
rs6485751	11	47336442	0.1094	0.0538	NA	0.0420504	0.3074	C	G	Idiopathic pulmonary fibrosis || id:finn-b-IPF	finn-b-IPF	Idiopathic pulmonary fibrosis	Idiopathic pulmonary fibrosis || ||	TRUE	igd
rs6601302	8	9239458	-0.0739	0.0593	NA	0.2126	0.7323	G	T	Idiopathic pulmonary fibrosis || id:finn-b-IPF	finn-b-IPF	Idiopathic pulmonary fibrosis	Idiopathic pulmonary fibrosis || ||	TRUE	igd
rs6672627	1	154346967	-0.0128	0.0592	NA	0.8281	0.179	A	C	Idiopathic pulmonary fibrosis || id:finn-b-IPF	finn-b-IPF	Idiopathic pulmonary fibrosis	Idiopathic pulmonary fibrosis || ||	TRUE	igd
rs7121935	11	72496148	0.0353	0.0483	NA	0.4651	0.3407	A	G	Idiopathic pulmonary fibrosis || id:finn-b-IPF	finn-b-IPF	Idiopathic pulmonary fibrosis	Idiopathic pulmonary fibrosis || ||	TRUE	igd
rs7310409	12	121424861	0.0726	0.0464	NA	0.1181	0.5839	G	A	Idiopathic pulmonary fibrosis || id:finn-b-IPF	finn-b-IPF	Idiopathic pulmonary fibrosis	Idiopathic pulmonary fibrosis || ||	TRUE	igd
rs9271608	6	32591588	-0.154	0.0641	NA	0.0162701	0.1516	G	A	Idiopathic pulmonary fibrosis || id:finn-b-IPF	finn-b-IPF	Idiopathic pulmonary fibrosis	Idiopathic pulmonary fibrosis || ||	TRUE	igd
rs9284725	2	102744854	-0.0549	0.0687	NA	0.4237	0.8717	A	C	Idiopathic pulmonary fibrosis || id:finn-b-IPF	finn-b-IPF	Idiopathic pulmonary fibrosis	Idiopathic pulmonary fibrosis || ||	TRUE	igd
