# Supplementary material for: Genetic association of circulating C-reactive protein levels with idiopathic pulmonary fibrosis: a two-sample Mendelian randomization study
Source: Respir Res. 2023 Jan 9;24:7. doi: 10.1186/s12931-022-02309-x (PMC9830761; doi:10.1186/s12931-022-02309-x)
Supplement: Supplementary file 3 — Additional file 3. IVs for circulating CRP levels. [file 12931_2022_2309_MOESM3_ESM.xls]

## Sheet: MR1
Additional file 3. IVs for circulating CRP levels
SNP	Chr	Pos	EA	NEA	EAF	Beta	SE	P
rs10240168	7	22819334	G	C	0.221389	-0.028684	0.004343	4.1096e-11
rs10512597	17	72699833	C	T	0.817288	0.036931	0.00489	4.44017e-14
rs1051338	10	91007360	G	T	0.308119	0.023881	0.003992	2.27002e-09
rs10521222	16	51158710	T	C	0.04533	-0.104411	0.010714	2.06016e-22
rs10832027	11	13357183	A	G	0.668809	0.025944	0.003745	4.42996e-12
rs10925027	1	247612562	C	T	0.599644	-0.036035	0.00382	4.25011e-21
rs12202641	6	116314634	T	C	0.39442	-0.022804	0.003617	2.99999e-10
rs12587622	14	73365174	A	G	0.500861	-0.020798	0.003609	8.52001e-09
rs1260326	2	27730940	C	T	0.607156	-0.073462	0.003604	2.72019e-92
rs12960928	18	57897803	C	T	0.267003	0.024	0.003993	1.90999e-09
rs12995480	2	629881	C	T	0.830925	0.031261	0.004855	1.24e-10
rs13233571	7	72971231	T	C	0.119609	-0.056895	0.005476	2.94985e-25
rs13409371	2	113838145	A	G	0.429854	0.048232	0.003847	5.06991e-36
rs1441169	2	214033530	G	A	0.532568	-0.024926	0.003725	2.26986e-11
rs1490384	6	126851160	T	C	0.512283	-0.024816	0.003545	2.64972e-12
rs1509394	2	28647084	T	C	0.542959	0.025685	0.004147	6.05006e-10
rs1558902	16	53803574	A	T	0.405653	0.033926	0.003701	5.19996e-20
rs1582763	11	60021948	A	G	0.37181	-0.022107	0.0037	2.37001e-09
rs17658229	5	172191052	C	T	0.045881	0.055568	0.009522	5.49997e-09
rs178810	17	16097430	T	C	0.562924	0.02001	0.003606	2.94999e-08
rs1800961	20	43042364	T	C	0.033816	-0.1115	0.011267	4.6302e-23
rs1805096	1	66102257	A	G	0.38625	-0.104381	0.003614	2.1677e-183
rs1880241	7	22759469	G	A	0.48295	-0.027537	0.003687	8.41008e-14
rs2064009	8	117007850	T	C	0.581445	0.027111	0.003549	2.27982e-14
rs2239222	14	73011885	G	A	0.363541	0.035484	0.003901	9.86961e-20
rs2293476	1	40036847	C	G	0.225941	0.030262	0.004225	8.2699e-13
rs2315008	20	62343956	G	T	0.687731	0.023467	0.003777	5.36006e-10
rs2352975	3	49891885	C	T	0.303573	0.024897	0.004026	6.42999e-10
rs2710804	7	36084529	C	T	0.367409	0.021262	0.003737	1.29999e-08
rs2794520	1	159678816	T	C	0.333842	-0.182186	0.003712	1e-200
rs2836878	21	40465534	A	G	0.27418	-0.042902	0.004079	7.71081e-26
rs2852151	18	12841176	A	G	0.404527	0.024735	0.003655	1.35988e-11
rs2891677	8	126344208	T	C	0.538958	0.019859	0.003511	1.59001e-08
rs3122633	1	159377458	C	T	0.301705	0.027479	0.00389	1.67996e-12
rs3134899	6	31473286	T	C	0.767055	0.023329	0.004274	4.93003e-08
rs340005	15	60878030	A	G	0.620695	0.030007	0.003736	1.00995e-15
rs387976	19	45379060	C	A	0.331946	0.025507	0.003946	1.05e-10
rs4092465	18	55080437	G	A	0.650698	0.027483	0.004364	3.11e-10
rs4129267	1	154426264	T	C	0.385524	-0.087519	0.003612	1.1995e-129
rs4246598	2	88438050	A	C	0.46258	0.022063	0.003547	5.10999e-10
rs4420638	19	45422946	G	A	0.17962	-0.229459	0.006122	1e-200
rs4655802	1	65888231	A	G	0.614793	-0.025012	0.00416	1.88001e-09
rs4656849	1	159723521	G	A	0.621343	0.057656	0.003723	4.91021e-54
rs469772	1	91530305	T	C	0.193541	-0.031327	0.004542	5.53988e-12
rs4767920	12	121065277	A	G	0.842127	-0.038519	0.0049	4.00037e-15
rs4841132	8	9183596	G	A	0.909023	0.065095	0.006243	1.99986e-25
rs6001193	22	39074737	G	A	0.35065	-0.027809	0.003706	6.5298e-14
rs6485751	11	47336442	C	G	0.218471	-0.03089	0.004359	1.42988e-12
rs6601302	8	9239458	G	T	0.736931	-0.030518	0.004478	9.79941e-12
rs6672627	1	154346967	A	C	0.146148	-0.037135	0.005083	2.89001e-13
rs7121935	11	72496148	A	G	0.376337	-0.021853	0.00374	5.27995e-09
rs7310409	12	121424861	G	A	0.607808	0.137075	0.003706	1e-200
rs9271608	6	32591588	G	A	0.215335	0.042021	0.004954	2.33024e-17
rs9284725	2	102744854	A	C	0.761212	-0.02731	0.00419	7.34007e-11
Abbreviations: IVs, instrumental variables; CRP, C-reaction protein; Chr, chromosome; EA, effect allele; NEA, noneffect allele; EAF, effect allele frequency; Pos, position; SNP, single nucleotide polymorphism.
